# Supplementary material for: Antibiotic Use, Bacterial Co-Infection, and Antimicrobial Resistance in Adults Hospitalized with COVID-19, Influenza, or RSV: A Systematic Review and Meta-Analysis
Source: Antibiotics (Basel). 2026 Jun 30;15(7):654. doi: 10.3390/antibiotics15070654 (PMC13406035; doi:10.3390/antibiotics15070654)
Supplement: Supplementary file 1 [file antibiotics-15-00654-s001.zip › Supplementary Table S1.xlsx]

## Sheet: Supplementary Table S1
Supplementary Table S1. Full characteristics of studies included in the systematic review and meta-analysis.
Ref	First Author (Year)	Country/Region	Study Design	Study Period	Viral Infection(s)	Clinical Setting	N	Outcome Contribution
[13]	Mateescu et al. (2026)	Romania	Retrospective observational single-center cohort	Mar 2020-Dec 2024	COVID-19	Single infectious diseases center; hospitalized adults	395	AU; BCI; PC; AMR; CO;
[14]	Lima and Romero (2026)	Brazil	Retrospective observational cohort study (single-center)	2020-2021	COVID-19	University Hospital of Brasilia; hospitalized adults with SARS-CoV-2	638	AU;
[15]	Friedrichs et al. (2025)	Germany	Prospective multicenter cohort	Mar 2020-May 2023	COVID-19	NAPKON hospital network; hospitalized adults	1317	AU; CO;
[16]	Elatris et al. (2025)	Oman	Retrospective single-center study	Dec 2021-Feb 2022	COVID-19	Royal Hospital, Muscat; hospitalized adults >24 h	176	AU; BCI; PC; CO;
[17]	Pulia et al. (2025)	United States	Repeated cross-sectional multicenter database study	Mar 2020-Dec 2023	COVID-19; influenza; RSV; other respiratory viruses	803 acute-care hospitals; inpatient and observation encounters	620630	AU;
[18]	Blais et al. (2023)	Hong Kong	Population-based retrospective cohort	21 Jan 2020-30 Sep 2022	COVID-19	All public hospitals; hospitalized encounters	65810	AU;
[19]	Sili et al. (2024)	International; 28 countries	Observational international registry cohort	Jan 2020-Oct 2021	COVID-19	VIRUS Registry; hospitalized adults	7830	AU; BCI;
[20]	Pinte et al. (2022)	Romania	Prospective multicenter cohort	Jan-May 2021	COVID-19	6 clinical hospitals; hospitalized adults	553	AU; CO;
[21]	Murillo-Zamora et al. (2022)	Mexico	Cross-sectional analysis of a nationwide retrospective cohort	Mar 2020-Feb 2022	COVID-19	IMSS secondary and tertiary public healthcare settings; adult inpatients	214171	AU;
[22]	Calderon-Parra et al. (2021)	Spain	Multicenter retrospective observational registry cohort	1 Mar-23 Jun 2020	COVID-19	SEMI-COVID-19 Registry; 150 hospitals; hospitalized adults	13932	AU; CO;
[23]	Vaughn et al. (2021)	United States; Michigan	Multihospital cohort study	13 Mar-18 Jun 2020	COVID-19	38 hospitals; hospitalized adults	1705	AU; BCI; PC; CO;
[24]	O'Kelly et al. (2021)	Ireland	Retrospective single-center cohort	9 Mar-28 May 2020	COVID-19	Mater Misericordiae University Hospital; hospitalized patients	292	AU; BCI; CO;
[25]	Akers et al. (2017)	Switzerland	Retrospective single-center cohort	2013/2014 and 2014/2015	Influenza A/B	University Hospital Zurich; hospitalized patients adults	126	AU; CO;
[26]	Karlsen et al. (2026)	Denmark	Multicenter observational cohort	Mar 2017-Apr 2020	RSV; influenza A; influenza B	2 tertiary-care hospitals; hospitalized adults >=12 h	986	AU; BCI; CO;
[27]	Steger et al. (2026)	Sweden	Post hoc analysis of a prospective observational cohort	Influenza seasons 2017-2020	Influenza A/B	2 emergency departments; adult patients; subset subsequently hospitalized	174	AU; BCI;
[28]	Haeberer et al. (2024)	Spain; Valladolid	Retrospective cohort	Jan 2010-Aug 2022	RSV; influenza; COVID-19	Hospitalized comparator cohorts plus outpatient RSV cases; adults >=60 years	1364 total; 1293 hospitalized	AU; BCI; CO;
[7]	Wongsurakiat et al. (2023)	Thailand	Retrospective single-center cohort; secondary analysis	Jan 2014-Apr 2019	RSV	University-based hospital, Bangkok; adults hospitalized with community-acquired RSV-ARI	175	AU; BCI; AMR-C; CO;
[29]	Homen Fernandez et al. (2025)	Spain; Madrid	Cross-sectional observational single-center study	Jan 2022-Mar 2023	RSV; COVID-19	Hospital Clinico San Carlos; hospitalized adults	200	AU; CO;
[30]	Volling et al. (2014)	Canada; Toronto	Retrospective multicenter cohort	Sep 2012-Jun 2013	RSV	4 tertiary-care adult teaching hospitals; RSV-associated hospitalization	86	AU; BCI; PC; CO;
[31]	Duan et al. (2024)	China; Chengdu	Retrospective cohort	2 Dec 2022-15 Mar 2023	COVID-19	West China Hospital; hospitalized patients	1091	AU; BCI; PC; CO;
[32]	Antuori et al. (2023)	Spain	Retrospective observational cohort	March 2020 – April/May 2021	COVID-19	Hospitalized patients assessed for respiratory bacterial co-infection at admission	2121	AU; BCI; PC; CO;
[33]	Moreno-Garcia et al. (2022)	Spain; Barcelona	Observational cohort	Feb 2020-Feb 2021	COVID-19	Hospital Clinic of Barcelona; adults hospitalized >48 h	1125	BCI;
[34]	Giannella et al. (2022)	Italy	Multicenter observational cohort	Feb-Dec 2020	COVID-19	Hospitalized adults; admission bacterial co-infection predictive model	1733	AU; BCI; PC; CO;
[35]	Garcia-Vidal et al. (2021)	Spain; Barcelona	Retrospective observational cohort	28 Feb-22 Apr 2020	COVID-19	Hospital Clinic of Barcelona; hospitalized patients >=48 h	989	AU; BCI; PC; AMR; CO;
[36]	Karami et al. (2021)	The Netherlands	Multicenter retrospective cohort	2 Mar 2020 – 22 May 2020	COVID-19	Hospitalized patients	925	AU; BCI; PC; CO;
[37]	Wang et al. (2021)	United Kingdom; North West London	Observational cohort	1 Mar 2020 – 30 Apr 2020	COVID-19	North West London hospitals; hospitalized patients	1396	AU; BCI; PC; CO;
[38]	Hughes et al. (2020)	United Kingdom; London	Retrospective observational cohort	20 Feb-20 Apr 2020	COVID-19	2 acute NHS hospitals; hospitalized patients	836	BCI; CO;
[39]	Schoettler et al. (2023)	Germany	Retrospective observational ICU study	Jan 2009 – Apr 2022	COVID-19; influenza virus	ICU patients with viral pneumonia	190	BCI; CO
[40]	Hedberg et al. (2022)	Sweden; Stockholm	Retrospective cohort	2011-2020	COVID-19; influenza; RSV	Karolinska University Hospital; adults with community-acquired pneumonia	2260	AU; BCI; PC; CO;
[41]	Jorda et al. (2024)	Austria, Vienna	Retrospective cohort with propensity score matching	Feb 2014 – Dec 2021; COVID-19 cases Jan 2020 – Dec 2021	COVID-19; influenza	Hospitalized patients	1337	BCI; CO;
[42]	Bergbrant et al. (2025)	Sweden	Retrospective observational longitudinal single-center cohort	2015-2019	Influenza A/B	Teaching hospital; hospitalized adults	735	CO;
[43]	Gong et al. (2025)	China; Jiangsu	Retrospective analysis	Oct 2024 – Mar 2025	Influenza A	Hospitalized adults with severe or critical pneumonia; BAL mNGS analysis	53	BCI; CO;
[44]	Fu et al. (2025)	Taiwan	Retrospective cohort	2011-2023	RSV	China Medical University Hospital; hospitalized adults >=50 years	36	BCI; CO;
[45]	Bazaid et al. (2022)	Saudi Arabia; Ha'il	Retrospective cohort	Aug 2020-Apr 2021	COVID-19	King Salman Hospital; ICU and non-ICU; culture-positive bacterial infection cohort	108	BCI; AMR;
[46]	da Costa et al. (2022)	Brazil	Retrospective single-center ICU cohort	Mar-May 2020	COVID-19	ICU; patients hospitalized >48 h	191	AU; BCI; AMR; CO;
[47]	Dumitru et al. (2021)	Romania	Case series	NR	COVID-19	ICU; severe or critical COVID-19 with invasive carbapenem-resistant Klebsiella pneumoniae infection	9	AU; BCI; AMR; CO;
[48]	Gajic et al. (2023)	Serbia	Retrospective multicenter observational study	1 Jan 2021-16 Feb 2022	COVID-19	3 clinical centres; hospitalized patients	6478	AU; BCI; AMR; CO;
[49]	Palka et al. (2023)	Poland; Krakow	Laboratory-based observational study	May 2021-Jan 2022	COVID-19	University Hospital in Krakow; ICU and non-ICU COVID-19 units; HAI case-level analysis	292	BCI; AMR;
[50]	Karruli et al. (2021)	Italy; Naples	Single-center retrospective analysis / retrospective observational cohort, within ISARIC study	9 Mar 2020 – 1 May 2020	COVID-19	Consecutive critically ill COVID-19 patients admitted to ICU at Monaldi Hospital, AORN Ospedali dei Colli, Naples	32	AU; BCI; AMR; CO;
