# Supplementary material for: Antibiotic Use, Bacterial Co-Infection, and Antimicrobial Resistance in Adults Hospitalized with COVID-19, Influenza, or RSV: A Systematic Review and Meta-Analysis
Source: Antibiotics (Basel). 2026 Jun 30;15(7):654. doi: 10.3390/antibiotics15070654 (PMC13406035; doi:10.3390/antibiotics15070654)
Supplement: Supplementary file 1 [file antibiotics-15-00654-s001.zip › Supplementary Table S2.xlsx]

## Sheet: Suppl Table S2
Supplementary Table S2. Risk of bias assessment of included studies using Joanna Briggs Institute (JBI) critical appraisal tools.
Ref	First Author (Year)	JBI Tool Applied	Principal Methodological Concern(s)	Overall Judgment
[13]	Mateescu et al. (2026)	JBI Cohort	Confounding by indication for antibiotic exposure; temporal relationship between antibiotic use and secondary infection may be complex; single-center retrospective records	Moderate concern
[14]	Lima and Romero (2026)	JBI Cohort	Single-center design; antimicrobial exposure includes antibacterial and antifungal agents; incomplete duration data for some patients	Moderate concern
[15]	Friedrichs et al. (2025)	JBI Cohort	Non-random antibiotic allocation; confounding by severity and suspected bacterial infection despite adjustment; primary inference strongest for moderate COVID-19 subgroup	Moderate concern
[16]	Elatris et al. (2025)	JBI Cohort	Small single-center Omicron cohort; infection ascertainment dependent on clinical testing; empirical antibiotic exposure not separately quantified	Moderate concern
[17]	Pulia et al. (2025)	JBI Analytical Cross-sectional	Antibiotic exposure and exclusions derived from billing codes; limited microbiological and clinical validation; observation encounters included with inpatient admissions	Moderate concern
[18]	Blais et al. (2023)	JBI Cohort	Indication and appropriateness of antibiotics unavailable; changing Hong Kong admission policies across epidemic waves; cohort not strictly adult-only	Moderate concern
[19]	Sili et al. (2024)	JBI Cohort	Exclusion due to missing early medication data; heterogeneity across countries and pandemic periods; azithromycin indication may not always have been antibacterial	Moderate concern
[20]	Pinte et al. (2022)	JBI Cohort	Antibiotic exposure not randomized; confounding by disease severity and clinical indication; patients initially admitted to ICU excluded	Moderate concern
[21]	Murillo-Zamora et al. (2022)	JBI Analytical Cross-sectional	Exposure limited to antibiotic prescription at admission; bacterial coinfection data unavailable; limited control of clinical decision-making factors	Moderate concern
[22]	Calderon-Parra et al. (2021)	JBI Cohort	Appropriateness classification based on recorded criteria; macrolide-only prescriptions excluded; timing and duration of antibiotic treatment unavailable	Moderate concern
[23]	Vaughn et al. (2021)	JBI Cohort	Microbiological testing not uniformly protocolized across hospitals; early-pandemic prescribing practices; residual confounding by illness severity	Moderate concern
[24]	O'Kelly et al. (2021)	JBI Cohort	Small single-center sample; inconsistency between stated adult eligibility and reported minimum age of 17 years; retrospective empirical-treatment classification	High concern
[25]	Akers et al. (2017)	JBI Cohort	Cohort included patients aged 16-17 years and nosocomial influenza; time to diagnosis not assigned; small sample size	High concern
[26]	Karlsen et al. (2026)	JBI Cohort	Microbiological testing incomplete and potentially differential; coinfection estimates vulnerable to testing bias; residual confounding despite adjusted models	Moderate concern
[27]	Steger et al. (2026)	JBI Cohort	Emergency-department rather than hospitalized-only cohort; post hoc analysis; bacterial testing performed only in a subset	High concern
[28]	Haeberer et al. (2024)	JBI Cohort	Long study period with possible changes in testing and clinical practice; comparator groups may be non-contemporaneous; antibiotic data not reported for all comparator groups	High concern
[7]	Wongsurakiat et al. (2023)	JBI Cohort	Bacterial testing performed at clinician discretion; culture-proven infection may underestimate true infection; small coinfection and superinfection subgroups	Moderate concern
[29]	Homen Fernandez et al. (2025)	JBI Analytical Cross-sectional	Small consecutive samples; no confirmation of bacterial coinfection among antimicrobial recipients; limited detail on antimicrobial indication and timing	Moderate concern
[30]	Volling et al. (2014)	JBI Cohort	Testing was discretionary in three of four hospitals; single respiratory season; antibiotic timing and indication not defined	Moderate concern
[31]	Duan et al. (2024)	JBI Cohort	Selective microbiological investigation may affect infection detection; strong confounding by disease severity; secondary infection associated with time at risk in hospital	Moderate concern
[32]	Antuori et al. (2023)	JBI Cohort	Respiratory sampling may have been clinically selected; empirical antibiotic assessment retrospective; temporal changes in prescribing across study periods	Moderate concern
[33]	Moreno-Garcia et al. (2022)	JBI Cohort	Selection dependent on availability of early microbiological and biomarker evaluation; potential verification bias; single-center setting	High concern
[34]	Giannella et al. (2022)	JBI Cohort	Prediction-model focus rather than causal inference; bacterial work-up may be clinically driven; further external validation required	Moderate concern
[35]	Garcia-Vidal et al. (2021)	JBI Cohort	Early-pandemic single-center data; microbiological testing dependent on routine care; low event counts for specific infections and resistant organisms	Moderate concern
[36]	Karami et al. (2021)	JBI Cohort	Microbiological testing varied between hospitals and was physician-directed; early-pandemic treatment practice; possible under-ascertainment of coinfection	Moderate concern
[37]	Wang et al. (2021)	JBI Cohort	Incomplete clinically driven microbiological work-up; residual confounding in treatment decisions; early-pandemic cohort	Moderate concern
[38]	Hughes et al. (2020)	JBI Cohort	Short early-pandemic study period; microbiological testing not systematically applied to all patients; low number of early coinfection events	Moderate concern
[39]	Schoettler et al. (2023)	JBI Cohort	ICU-only highly selected population; small COVID-19 and influenza cohorts; coinfection and superinfection combined; virus groups drawn from different periods	High concern
[40]	Hedberg et al. (2022)	JBI Cohort	Restricted to community-acquired pneumonia cases; retrospective microbiological ascertainment; residual confounding when comparing different viral infections	Moderate concern
[41]	Jorda et al. (2024)	JBI Cohort	Residual confounding remains after matching; viral cohorts may differ temporally; retrospective ascertainment of bacterial infections	Moderate concern
[42]	Bergbrant et al. (2025)	JBI Cohort	Antibiotic use and coinfection were not the primary analytical focus; bacterial testing clinician-directed; single-center influenza cohort	Moderate concern
[43]	Gong et al. (2025)	JBI Cohort	Very small selected BAL-mNGS cohort; restricted to severe or critical influenza pneumonia; no unselected hospitalized comparator group	High concern
[44]	Fu et al. (2025)	JBI Cohort	Very small sample size; older-adult single-center RSV cohort; limited ability to control for confounding in outcome comparisons	High concern
[45]	Bazaid et al. (2022)	JBI Case Series	Only patients with positive monomicrobial bacterial cultures included; culture-negative and polymicrobial patients excluded; clinical outcomes after coinfection unavailable	High concern
[46]	da Costa et al. (2022)	JBI Cohort	Secondary infection is time-dependent; substantial confounding by ICU duration, device exposure and severity; single-center ICU population	High concern
[47]	Dumitru et al. (2021)	JBI Case Series	Nine selected patients with carbapenemase-producing Klebsiella pneumoniae infection; no comparator group; no control for confounders	High concern
[48]	Gajic et al. (2023)	JBI Cohort	Retrospective healthcare-associated infection ascertainment; possible difficulty distinguishing infection from colonization; confounding by severity and invasive care	Moderate concern
[49]	Palka et al. (2023)	JBI Prevalence Studies	Isolate/case-level rather than patient-level analysis; no uninfected comparator; limited clinical outcome and confounder information	High concern
[50]	Karruli et al. (2021)	JBI Cohort	Very small ICU cohort; time-dependent MDR exposure with potential survival/time-at-risk bias; underpowered multivariable analysis	High concern
Note: Color coding: green = moderate methodological concern (n = 26); red = high/major methodological concern (n = 13). No included study was judged to have a low risk of bias.
